# Supplementary material for: Childhood sleep and adolescent chronic fatigue syndrome (CFS/ME): evidence of associations in a UK birth cohort
Source: Sleep Med. 2018 Jun;46:26–36. doi: 10.1016/j.sleep.2018.01.005 (PMC5974860; doi:10.1016/j.sleep.2018.01.005)
Supplement: Supplementary file 4 — mmc4 [file mmc4.zip]

Archive with 6 entries (6 files):
- COI form - E Crawley.pdf
- COI form - K Tilling.pdf
- COI form - P Blair.pdf
- COI form - P Gringras.pdf
- COI form - S Collin.pdf
- COI form - T Norris.pdf
